# Supplementary material for: Integrated genome and transcriptome analyses reveal the mechanism of genome instability in ataxia with oculomotor apraxia 2
Source: Proc Natl Acad Sci U S A. 2022 Jan 18;119(4):e2114314119. doi: 10.1073/pnas.2114314119 (PMC8795503; doi:10.1073/pnas.2114314119)
Supplement: Supplementary File [file pnas.2114314119.sd07.xlsx]

## Sheet: Dataset S7 Legend
Dataset S7
Dataset S7 - List of 7492 genes with transcription stress in human HAP1 SETX knockout cells.

## Sheet: Dataset S7
Transcript ID	Gene
NM_000016	ACADM
NM_000017	ACADS
NM_000019	ACAT1
NM_000021	PSEN1
NM_000022	ADA
NM_000024	ADRB2
NM_000026	ADSL
NM_000027	AGA
NM_000031	ALAD
NM_000033	ABCD1
NM_000041	APOE
NM_000048	ASL
NM_000050	ASS1
NM_000051	ATM
NM_000052	ATP7A
NM_000056	BCKDHB
NM_000057	BLM
NM_000059	BRCA2
NM_000067	CA2
NM_000082	ERCC8
NM_000091	COL4A3
NM_000097	CPOX
NM_000098	CPT2
NM_000100	CSTB
NM_000107	DDB2
NM_000108	DLD
NM_000112	SLC26A2
NM_000117	EMD
NM_000122	ERCC3
NM_000135	FANCA
NM_000137	FAH
NM_000138	FBN1
NM_000139	MS4A2
NM_000140	FECH
NM_000141	FGFR2
NM_000143	FH
NM_000144	FXN
NM_000147	FUCA1
NM_000154	GALK1
NM_000156	GAMT
NM_000158	GBE1
NM_000159	GCDH
NM_000167	GK
NM_000168	GLI3
NM_000169	GLA
NM_000178	GSS
NM_000179	MSH6
NM_000182	HADHA
NM_000190	HMBS
NM_000194	HPRT1
NM_000196	HSD11B2
NM_000199	SGSH
NM_000202	IDS
NM_000203	IDUA
NM_000208	INSR
NM_000210	ITGA6
NM_000222	KIT
NM_000224	KRT18
NM_000232	SGCB
NM_000234	LIG1
NM_000240	MAOA
NM_000247	MICA
NM_000251	MSH2
NM_000252	MTM1
NM_000253	MTTP
NM_000254	MTR
NM_000259	MYO5A
NM_000262	NAGA
NM_000263	NAGLU
NM_000270	PNP
NM_000271	NPC1
NM_000272	NPHP1
NM_000274	OAT
NM_000284	PDHA1
NM_000285	PEPD
NM_000286	PEX12
NM_000287	PEX6
NM_000288	PEX7
NM_000290	PGAM2
NM_000291	PGK1
NM_000302	PLOD1
NM_000303	PMM2
NM_000305	PON2
NM_000308	CTSA
NM_000310	PPT1
NM_000313	PROS1
NM_000317	PTS
NM_000318	PEX2
NM_000320	QDPR
NM_000328	RPGR
NM_000335	SCN5A
NM_000345	SNCA
NM_000362	TIMP3
NM_000374	UROD
NM_000376	VDR
NM_000378	WT1
NM_000380	XPA
NM_000386	BLMH
NM_000387	SLC25A20
NM_000400	ERCC2
NM_000405	GM2A
NM_000408	GPD2
NM_000411	HLCS
NM_000414	HSD17B4
NM_000416	IFNGR1
NM_000418	IL4R
NM_000428	LTBP2
NM_000430	PAFAH1B1
NM_000436	OXCT1
NM_000437	PAFAH2
NM_000447	PSEN2
NM_000452	SLC10A2
NM_000454	SOD1
NM_000455	STK11
NM_000462	UBE3A
NM_000465	BARD1
NM_000466	PEX1
NM_000474	TWIST1
NM_000478	ALPL
NM_000484	APP
NM_000487	ARSA
NM_000489	ATRX
NM_000495	COL4A5
NM_000520	HEXA
NM_000521	HEXB
NM_000522	HOXA13
NM_000523	HOXD13
NM_000532	PCCB
NM_000538	RFXAP
NM_000543	SMPD1
NM_000546	TP53
NM_000551	VHL
NM_000599	IGFBP5
NM_000611	CD59
NM_000629	IFNAR1
NM_000633	BCL2
NM_000635	RFX2
NM_000637	GSR
NM_000638	VTN
NM_000642	AGL
NM_000671	ADH5
NM_000676	ADORA2B
NM_000682	ADRA2B
NM_000688	ALAS1
NM_000692	ALDH1B1
NM_000693	ALDH1A3
NM_000696	ALDH9A1
NM_000698	ALOX5
NM_000701	ATP1A1
NM_000709	BCKDHA
NM_000712	BLVRA
NM_000713	BLVRB
NM_000714	TSPO
NM_000723	CACNB1
NM_000726	CACNB4
NM_000740	CHRM3
NM_000745	CHRNA5
NM_000746	CHRNA7
NM_000755	CRAT
NM_000783	CYP26A1
NM_000788	DCK
NM_000789	ACE
NM_000797	DRD4
NM_000821	GGCX
NM_000824	GLRB
NM_000837	GRINA
NM_000849	GSTM3
NM_000850	GSTM4
NM_000852	GSTP1
NM_000857	GUCY1B3
NM_000859	HMGCR
NM_000871	HTR6
NM_000872	HTR7
NM_000882	IL12A
NM_000899	KITLG
NM_000904	NQO2
NM_000913	OPRL1
NM_000917	P4HA1
NM_000918	P4HB
NM_000920	PC
NM_000922	PDE3B
NM_000932	PLCB3
NM_000935	PLOD2
NM_000942	PPIB
NM_000943	PPIC
NM_000946	PRIM1
NM_000955	PTGER1
NM_000958	PTGER4
NM_000975	RPL11
NM_000983	RPL22
NM_000986	RPL24
NM_000988	RPL27
NM_000992	RPL29
NM_000993	RPL31
NM_000996	RPL35A
NM_000998	RPL37A
NM_000999	RPL38
NM_001001330	REEP3
NM_001001410	TSR3
NM_001001419	SMAD5
NM_001001479	SLC35E4
NM_001001483	ZDHHC13
NM_001001484	PTER
NM_001001503	NDUFV3
NM_001001520	HDGFRP2
NM_001001521	UGP2
NM_001001550	GRB10
NM_001001551	IDNK
NM_001001560	GGA1
NM_001001563	TIMM50
NM_001001653	MED8
NM_001001655	ALKBH2
NM_001001662	ZNF782
NM_001001664	SPOPL
NM_001001668	ZNF470
NM_001001683	MED11
NM_001001788	RAET1G
NM_001001790	TOMM5
NM_001001872	C14orf37
NM_001001935	ATP5A1
NM_001001971	FAM13C
NM_001001973	ATP5C1
NM_001001975	ATP5D
NM_001001992	USP16
NM_001001994	GPM6B
NM_001001998	EXOSC10
NM_001002000	GMPR2
NM_001002009	NT5C3A
NM_001002019	PUS1
NM_001002027	ATP5G1
NM_001002032	HN1
NM_001002257	LCLAT1
NM_001002262	ZFYVE27
NM_001002269	EXOSC3
NM_001002295	GATA3
NM_001002755	NFU1
NM_001002762	DNAJB12
NM_001002814	RAB11FIP1
NM_001002836	ZNF787
NM_001002837	INPP5J
NM_001002838	WNK3
NM_001002843	ZNF280D
NM_001002857	ANXA2
NM_001002860	BTBD7
NM_001002862	DERL3
NM_001002876	CENPM
NM_001002880	CBY1
NM_001002909	GPATCH8
NM_001002913	PTRH1
NM_001002924	AP3S1
NM_001003	RPLP1
NM_001003398	BICD1
NM_001003652	SMAD2
NM_001003676	C11orf49
NM_001003684	UQCR10
NM_001003692	ZMAT5
NM_001003696	ATP5J
NM_001003698	RREB1
NM_001003712	OSBPL8
NM_001003785	ATP5H
NM_001003789	RABL2B
NM_001003791	ERLIN2
NM_001003795	GTF2IRD2B
NM_001003796	SNU13
NM_001003800	BICD2
NM_001003810	HNRNPD
NM_001003891	MED15
NM_001003897	MANBAL
NM_001003931	PARP3
NM_001003941	OGDH
NM_001003943	BMF
NM_001003962	CAPNS1
NM_001004023	DYRK3
NM_001004055	LRRC29
NM_001004056	GRK4
NM_001004060	NOMO2
NM_001004067	NOMO3
NM_001004196	CD200
NM_001004301	ZNF813
NM_001004309	ZNF774
NM_001004317	LIN28B
NM_001004339	ZYG11A
NM_001004346	MTHFD2L
NM_001004720	NCK2
NM_001005242	PKP2
NM_001005290	PSRC1
NM_001005336	DNM1
NM_001005339	RGS10
NM_001005354	PRR13
NM_001005368	ZNF32
NM_001005373	LRSAM1
NM_001005386	ACTR2
NM_001005413	ZWINT
NM_001005415	2002-03-01
NM_001005505	CACNA2D2
NM_001005735	CHEK2
NM_001005739	VPS54
NM_001005741	GBA
NM_001005743	NUMB
NM_001005781	SUMO1
NM_001005849	SUMO2
NM_001005851	ZNF780B
NM_001005909	IP6K2
NM_001006600	ERBIN
NM_001006610	SIAH1
NM_001006615	WDR31
NM_001006617	MAPKAP1
NM_001006635	MTX2
NM_001006640	TCEAL1
NM_001006666	APOBEC3F
NM_001006933	TCEAL3
NM_001006945	LRIF1
NM_001007	RPS4X
NM_001007024	GOSR1
NM_001007027	ALG8
NM_001007067	SDCBP
NM_001007101	ZNF484
NM_001007225	IGF2BP2
NM_001007237	IGSF3
NM_001007248	ZNF599
NM_001007464	RWDD1
NM_001007467	SFI1
NM_001007468	SMARCB1
NM_001007559	SS18
NM_001007561	IRGQ
NM_001007563	IGFBPL1
NM_001007793	BUB3
NM_001008215	COA5
NM_001008223	C1QL4
NM_001008237	TTC32
NM_001008239	C18orf25
NM_001008388	CISD2
NM_001008395	LAMTOR4
NM_001008397	GPX8
NM_001008410	STEAP3
NM_001008537	KIAA2022
NM_001008539	SLC7A2
NM_001008541	MXI1
NM_001008564	NUP58
NM_001008657	TCOF1
NM_001008660	PICALM
NM_001008695	THAP7
NM_001008697	TFIP11
NM_001008701	ADGRL1
NM_001008703	C6orf1
NM_001008708	CHAC2
NM_001008709	PPP1CA
NM_001008712	RBPMS
NM_001008726	WDR89
NM_001008727	ZNF121
NM_001008738	FNIP1
NM_001008744	TDP1
NM_001008783	SLC35D3
NM_001008800	CCT3
NM_001008801	ZNF468
NM_001008844	DSP
NM_001008860	NIPA2
NM_001008949	ITPRIPL1
NM_001009182	GEMIN2
NM_001009552	PPP2CB
NM_001009566	CLSTN1
NM_001009570	CCT7
NM_001009811	CEP131
NM_001009881	ZCCHC11
NM_001009894	C12orf29
NM_001009899	USF3
NM_001009905	B3GNTL1
NM_001009922	RCHY1
NM_001009932	DNASE1L1
NM_001009984	C20orf194
NM_001009993	FAM168B
NM_001009998	SSBP4
NM_001010	RPS6
NM_001010844	IRAK1BP1
NM_001010853	PM20D2
NM_001010858	RNF187
NM_001010860	SAMD15
NM_001010866	TMEM201
NM_001010867	IBA57
NM_001010875	SLC25A30
NM_001010883	FAM102B
NM_001010887	ACER2
NM_001010895	ERCC6L2
NM_001010915	HACD4
NM_001010935	RAP1A
NM_001010942	RAP1B
NM_001010971	SAMD13
NM_001010974	BCAS4
NM_001010983	GLT8D1
NM_001010989	HERPUD1
NM_001011	RPS7
NM_001011551	C1GALT1C1
NM_001011553	2007-09-01
NM_001011649	CDK5RAP2
NM_001011657	ZMAT1
NM_001011663	PCGF6
NM_001011699	HAUS8
NM_001011708	OLA1
NM_001011713	NAA30
NM_001011718	XKR7
NM_001011724	HNRNPA1L2
NM_001011885	BTBD1
NM_001012241	MSL1
NM_001012267	CENPP
NM_001012270	BIRC5
NM_001012339	DNAJC21
NM_001012398	AKTIP
NM_001012410	SGO1
NM_001012455	ZSCAN23
NM_001012506	CCDC66
NM_001012508	SPRN
NM_001012511	GOSR2
NM_001012516	ITM2C
NM_001012643	MYPOP
NM_001012662	SLC3A2
NM_001012727	AGPAT2
NM_001012750	ABI1
NM_001012754	NHLRC3
NM_001012756	ZNF260
NM_001012759	CTU2
NM_001012967	DDX60L
NM_001012968	SPIN4
NM_001012991	KNOP1
NM_001012994	SNX30
NM_001013	RPS9
NM_001013257	BCAM
NM_001013258	ZNF789
NM_001013399	CCNC
NM_001013437	SEH1L
NM_001013438	FXR1
NM_001013615	LURAP1
NM_001013619	HYKK
NM_001013620	ALG10B
NM_001013626	PPP1R42
NM_001013638	PRR25
NM_001013642	TRNP1
NM_001013647	FAM227A
NM_001013649	C2orf68
NM_001013657	GDPGP1
NM_001013672	C17orf97
NM_001013703	EIF2AK4
NM_001013706	PLIN5
NM_001013838	CARMIL2
NM_001013843	SLTM
NM_001013845	CXorf40B
NM_001014283	DCUN1D2
NM_001014286	SUPT20H
NM_001014437	CARS
NM_001014446	OCIAD2
NM_001014794	ILK
NM_001014812	FAM96A
NM_001014831	PAK4
NM_001014972	ZNF638
NM_001014979	CCDC189
NM_001014986	FOLH1
NM_001014990	MRPL22
NM_001015045	FAM13A
NM_001015052	MPG
NM_001015053	HDAC5
NM_001015508	PURG
NM_001015880	PAPSS2
NM_001017	RPS13
NM_001017369	MSMO1
NM_001017372	SLC27A6
NM_001017396	ZNF2
NM_001017405	MAEA
NM_001017408	GOPC
NM_001017415	USP1
NM_001017420	ESCO2
NM_001017423	ALDH18A1
NM_001017434	PGBD2
NM_001017921	VMAC
NM_001017923	C14orf28
NM_001017928	CCDC58
NM_001017956	OS9
NM_001017969	KIAA2026
NM_001017971	ATP6AP1L
NM_001017975	HFM1
NM_001017979	RAB28
NM_001017980	VMA21
NM_001017989	OPA3
NM_001018	RPS15
NM_001018001	KAZN
NM_001018008	TPM1
NM_001018038	VPS13A
NM_001018041	EPM2A
NM_001018050	POLR3H
NM_001018055	BRCC3
NM_001018056	VLDLR
NM_001018067	SERBP1
NM_001018089	ICE2
NM_001018104	FAHD1
NM_001018111	PODXL
NM_001018113	FANCB
NM_001020	RPS16
NM_001023560	ZSCAN26
NM_001023561	ZNF749
NM_001023563	ZNF805
NM_001024074	HNMT
NM_001024216	FBLIM1
NM_001024683	ZNF688
NM_001024732	MECR
NM_001024736	CD276
NM_001024844	CD82
NM_001024845	SLC6A9
NM_001024847	TGFBR2
NM_001024924	EXOC1
NM_001024939	SLC2A11
NM_001024948	FNBP1L
NM_001025070	RPS14
NM_001025101	MBP
NM_001025105	CSNK1A1
NM_001025107	ADAR
NM_001025160	ADGRE5
NM_001025201	CHN1
NM_001025238	TSPAN4
NM_001025248	DUT
NM_001025253	TPD52
NM_001025266	C3orf70
NM_001025300	RAB12
NM_001025356	ANO6
NM_001025366	VEGFA
NM_001025579	NDEL1
NM_001025593	ARFIP1
NM_001025604	ARRDC2
NM_001026	RPS24
NM_001029	RPS26
NM_001029839	TCAIM
NM_001029859	KCTD21
NM_001029863	C6orf120
NM_001029885	CPTP
NM_001029954	CDNF
NM_001029976	ZNF16
NM_001029989	PCLAF
NM_001029991	METTL17
NM_001029997	ZNF181
NM_001029998	SLC10A7
NM_001030001	RPS29
NM_001030006	AP2B1
NM_001030055	ARHGAP5
NM_001030272	ARNTL
NM_001031617	COX19
NM_001031623	ZNF451
NM_001031628	SMAGP
NM_001031672	CYB5RL
NM_001031679	MSRB3
NM_001031681	CTNS
NM_001031684	SRSF7
NM_001031695	RBFOX2
NM_001031698	PRPF40B
NM_001031701	NT5DC3
NM_001031703	ELP6
NM_001031711	ERGIC1
NM_001031712	TRMT11
NM_001031713	MCUR1
NM_001031721	ZNF613
NM_001031732	YTHDC1
NM_001031735	IZUMO4
NM_001031737	CCDC78
NM_001031804	MAF
NM_001031806	ALDH3A2
NM_001031812	CSNK1G3
NM_001031848	SERPINB8
NM_001032292	ZNF174
NM_001032381	PQBP1
NM_001032391	LCMT1
NM_001032394	ADGRG6
NM_001032396	PJA1
NM_001032999	CBFA2T2
NM_001033025	EXTL2
NM_001033026	TMEM259
NM_001033030	FAIM
NM_001033045	GPR155
NM_001033046	C17orf62
NM_001033047	NPNT
NM_001033050	MTERF2
NM_001033056	GLUL
NM_001033081	MYCL
NM_001033117	SRGAP3
NM_001033503	SAR1B
NM_001033504	TMEM98
NM_001033518	WIPI2
NM_001033549	BABAM1
NM_001033551	TOM1L2
NM_001033554	SPECC1
NM_001033557	PPM1B
NM_001033561	PHF12
NM_001033564	FAM229B
NM_001033566	RHOT1
NM_001033583	ACOT9
NM_001033855	DCLRE1C
NM_001033925	TIAL1
NM_001033930	UBA52
NM_001034	RRM2
NM_001034023	DMAP1
NM_001034025	ERP29
NM_001034194	EXOSC9
NM_001034833	NHP2
NM_001034841	ITPRIPL2
NM_001034850	RETREG1
NM_001034915	ESRP1
NM_001035254	FAM102A
NM_001035260	VPS26A
NM_001035505	BOLA3
NM_001035521	GTF3C2
NM_001037144	CNTROB
NM_001037163	FAM220A
NM_001037172	PXYLP1
NM_001037174	ARL5A
NM_001037333	CYFIP2
NM_001037334	USP14
NM_001037495	DYNLL1
NM_001037553	AGPAT3
NM_001037633	SIL1
NM_001037637	BTF3
NM_001037639	PARL
NM_001037666	CASTOR1
NM_001037811	HSD17B10
NM_001037872	REV1
NM_001037984	SLC38A10
NM_001038493	DLX1
NM_001038618	NARF
NM_001038702	CDC42SE2
NM_001038707	CDC42SE1
NM_001039091	PRPS2
NM_001039111	TRIM71
NM_001039140	C20orf27
NM_001039199	TTPAL
NM_001039355	SLC25A29
NM_001039362	ATP6V1C2
NM_001039366	ATP6V1E1
NM_001039395	SPATA6L
NM_001039469	MARK2
NM_001039476	NPRL3
NM_001039477	THEMIS2
NM_001039479	AREL1
NM_001039481	ETNK1
NM_001039535	SKA1
NM_001039547	GK5
NM_001039550	DNAJB2
NM_001039569	AP1S3
NM_001039574	KCNC4
NM_001039580	MAP9
NM_001039583	PICK1
NM_001039590	USP9X
NM_001039618	CREBZF
NM_001039672	YIF1B
NM_001039690	CHTF8
NM_001039697	SNAPC3
NM_001039706	CFAP69
NM_001039711	DEDD
NM_001039771	CBLN3
NM_001039840	CHIC1
NM_001039847	GPX4
NM_001039891	ZNF674
NM_001039905	C15orf56
NM_001039936	CHN2
NM_001039937	INTS6
NM_001039948	SGSM1
NM_001039958	MESP2
NM_001039966	GPER1
NM_001040006	TCERG1
NM_001040020	FAM3C
NM_001040022	SIRPA
NM_001040025	ARL16
NM_001040097	MOSPD3
NM_001040118	ARAP1
NM_001040135	ACTR3B
NM_001040152	PEG10
NM_001040158	H2AFY
NM_001040177	AKR1E2
NM_001040181	CLDND1
NM_001040185	ZNF765
NM_001040194	AGTRAP
NM_001040202	PAQR3
NM_001040217	MINDY1
NM_001040260	DCLK2
NM_001040273	TYSND1
NM_001040274	SYCP2L
NM_001040280	CD83
NM_001040284	PAPD5
NM_001040402	DCUN1D4
NM_001040427	HAGH
NM_001040428	SPATA7
NM_001040436	YARS2
NM_001040441	ZBTB8A
NM_001040445	ASB1
NM_001040446	MTMR12
NM_001040451	RUFY1
NM_001040456	RHBDD2
NM_001040610	EFL1
NM_001040613	TMEM70
NM_001040633	PRKAG2
NM_001040647	CRCP
NM_001040649	ACP1
NM_001040668	BCL2L12
NM_001040694	INCENP
NM_001040697	UEVLD
NM_001040875	GDAP1
NM_001040876	ABCE1
NM_001042	SLC2A4
NM_001042351	G6PD
NM_001042353	FAM110A
NM_001042402	NAAA
NM_001042404	CEP170
NM_001042426	CENPA
NM_001042428	ZNF205
NM_001042453	STK26
NM_001042465	PSAP
NM_001042473	ACBD5
NM_001042493	SMIM8
NM_001042495	SLC12A6
NM_001042533	RIOX2
NM_001042537	SLC9A6
NM_001042540	NCBP2
NM_001042546	ATPAF1
NM_001042548	FEZ2
NM_001042549	NSL1
NM_001042551	SMC2
NM_001042573	ENGASE
NM_001042574	CRTC3
NM_001042576	RRBP1
NM_001042581	SNUPN
NM_001042594	POT1
NM_001042600	MAP4K1
NM_001042601	TTC14
NM_001042618	PARP2
NM_001042632	SNX21
NM_001042635	NGDN
NM_001042679	RHOC
NM_001042683	SHPRH
NM_001042717	GTPBP10
NM_001042734	SEC24B
NM_001042762	FIGNL1
NM_001044305	SMAP1
NM_001044387	ZNF557
NM_001045476	WDR38
NM_001047160	NET1
NM_001047434	DPH3
NM_001048164	SLC7A3
NM_001048166	STIL
NM_001048183	PHACTR4
NM_001048200	HIPK3
NM_001048210	CLCC1
NM_001048218	SCYL1
NM_001048241	UBL5
NM_001048265	C9orf116
NM_001067	TOP2A
NM_001070	TUBG1
NM_001071	TYMS
NM_001075098	MOCS1
NM_001076677	CLTA
NM_001076680	LYRM9
NM_001076785	SLC7A6
NM_001076786	QSER1
NM_001077181	CDC14B
NM_001077195	ZNF436
NM_001077199	SREK1
NM_001077203	SENP7
NM_001077242	DEPDC7
NM_001077365	POMT1
NM_001077394	DPH5
NM_001077397	IRF2BP2
NM_001077416	TMEM231
NM_001077440	BCLAF1
NM_001077442	HNRNPC
NM_001077445	JADE3
NM_001077447	PPCS
NM_001077498	FAM222B
NM_001077624	ZNF846
NM_001077628	APH1A
NM_001077653	TBX20
NM_001077654	TNFAIP8
NM_001077690	ALG9
NM_001078173	FAM127C
NM_001078650	TMEM134
NM_001079515	TBCE
NM_001079516	ASAH2B
NM_001079524	PAICS
NM_001079536	ART5
NM_001079537	TRAPPC6B
NM_001079539	XBP1
NM_001079669	TMTC4
NM_001079670	CAB39L
NM_001079673	FNDC3A
NM_001079675	ETV4
NM_001079684	KIAA1191
NM_001079691	N4BP2L1
NM_001079802	FKTN
NM_001079839	OCIAD1
NM_001079843	CASZ1
NM_001079855	GYG2
NM_001079864	TAX1BP1
NM_001079866	BCS1L
NM_001079870	HAP1
NM_001080	ALDH5A1
NM_001080123	PRNP
NM_001080398	KIAA0368
NM_001080407	GLB1L3
NM_001080416	MYBL1
NM_001080417	ZNF629
NM_001080425	BEX4
NM_001080434	LMTK3
NM_001080449	DNA2
NM_001080450	BEND3
NM_001080453	INTS1
NM_001080470	ZNF697
NM_001080472	FITM2
NM_001080475	PLEKHM3
NM_001080480	MBOAT1
NM_001080491	USP6NL
NM_001080493	ZNF823
NM_001080495	TNRC18
NM_001080497	MEGF9
NM_001080505	SHISA3
NM_001080509	TSPAN11
NM_001080517	SETD5
NM_001080529	WIPF3
NM_001080539	CCDC150
NM_001080543	CACTIN
NM_001080546	TMEM218
NM_001080821	ZNF799
NM_001080825	TMEM120B
NM_001080855	PXN
NM_001081004	COMMD5
NM_001081550	THOC2
NM_001081559	CPSF4
NM_001082486	ACD
NM_001082959	SCARB1
NM_001082972	CASC1
NM_001083314	CHMP1A
NM_001083330	ZNF133
NM_001083535	CEP57L1
NM_001083536	FGD3
NM_001083588	E2F5
NM_001083590	TMEM214
NM_001083601	NAA60
NM_001083617	RB1CC1
NM_001083621	ZBTB40
NM_001083625	ANKRD12
NM_001083899	GP6
NM_001083908	DNAAF2
NM_001083913	WBP1L
NM_001083926	ASRGL1
NM_001084	PLOD3
NM_001084393	DDTL
NM_001085049	MRAS
NM_001085347	TOR2A
NM_001085354	MORC4
NM_001085366	ZNF655
NM_001085399	RELL1
NM_001085447	CCDC173
NM_001085451	LNP1
NM_001085457	CBWD6
NM_001085476	FOXD4L6
NM_001085487	MYSM1
NM_001087	AAMP
NM_001089584	C5orf49
NM_001093725	MEX3A
NM_001097599	SLC35G2
NM_001097612	GPR89A
NM_001098	ACO2
NM_001098270	MGAT3
NM_001098272	HMGCS1
NM_001098398	COPA
NM_001098402	ZBTB21
NM_001098414	ZNF621
NM_001098482	CRTC1
NM_001098483	FUOM
NM_001098491	ZNF419
NM_001098502	CHCHD4
NM_001098504	DDX17
NM_001098511	KIF2A
NM_001098533	CDK10
NM_001098540	HPSE
NM_001098625	JKAMP
NM_001098637	PWWP2B
NM_001098638	RNF169
NM_001098673	ATG101
NM_001098783	RPP14
NM_001098786	HILPDA
NM_001098787	BET1L
NM_001098790	MID1IP1
NM_001098794	FAM160A2
NM_001098796	TOX2
NM_001098801	FAM210A
NM_001098805	ANKRD20A4
NM_001098813	2008-09-01
NM_001098817	INO80C
NM_001098825	TMEM91
NM_001099220	ZNF862
NM_001099223	IFT74
NM_001099225	CCDC43
NM_001099269	ZNF506
NM_001099271	POC5
NM_001099274	TINF2
NM_001099285	PTMA
NM_001099286	MTFR2
NM_001099339	COMMD7
NM_001099402	CCNK
NM_001099407	DZANK1
NM_001099415	POM121C
NM_001099437	ZNF30
NM_001099638	ZNF146
NM_001099645	RPL22L1
NM_001099650	GXYLT1
NM_001099652	GPR137C
NM_001099653	FAM86C1
NM_001099666	PTAR1
NM_001099669	HIGD1A
NM_001099670	C8orf59
NM_001099678	LRRC58
NM_001099679	TRIM32
NM_001099681	MAGIX
NM_001099695	REPIN1
NM_001099858	C7orf25
NM_001100118	XRCC3
NM_001100176	HOOK2
NM_001100389	TMEM192
NM_001100396	C2orf73
NM_001100399	PDS5A
NM_001100418	C19orf60
NM_001100422	SPATS2L
NM_001100426	RAP1GDS1
NM_001100592	ATP6V0E2
NM_001100623	PLEKHB2
NM_001100626	ERLIN1
NM_001100814	TMEM55B
NM_001100829	TMEM170B
NM_001100873	C16orf46
NM_001100874	SLC9B1
NM_001100878	MROH6
NM_001100910	FAM72B
NM_001100915	KCTD19
NM_001101	ACTB
NM_001101653	COMMD9
NM_001101667	ACOX3
NM_001101800	FAM13B
NM_001101802	PHF21A
NM_001102	ACTN1
NM_001102371	FOXRED2
NM_001102396	SIKE1
NM_001102397	HNRNPR
NM_001102402	PCTP
NM_001102420	ZFAND5
NM_001102454	ZNF219
NM_001102559	PLPP5
NM_001102594	DTX2
NM_001102603	ZNF160
NM_001102610	TUBGCP5
NM_001102651	ZNF554
NM_001102653	OTUD4
NM_001102657	ZNF836
NM_001102658	CT62
NM_001102667	PSMA4
NM_001103	ACTN2
NM_001103149	PNMAL1
NM_001104558	ELOVL7
NM_001104587	SLFN11
NM_001104647	SLC25A36
NM_001104925	PCMTD2
NM_001105078	MECOM
NM_001105079	FBRS
NM_001105198	TMEM177
NM_001105206	LAMA4
NM_001105243	PCDH19
NM_001105247	ARMC5
NM_001105248	TMC5
NM_001105529	ATP8A1
NM_001105530	CAP1
NM_001105531	FAM135A
NM_001105539	ZBTB10
NM_001105549	ZNF83
NM_001105562	UBE4B
NM_001105570	NUDT19
NM_001105573	FBXO45
NM_001105578	SYCE2
NM_001105663	NUDT7
NM_001106	ACVR2B
NM_001109689	ZNF250
NM_001109977	FAM160A1
NM_001110556	FLNA
NM_001110798	NAA16
NM_001111067	ACVR1
NM_001111097	LYN
NM_001111101	CNRIP1
NM_001111112	UBE2K
NM_001111298	PPIL6
NM_001112736	FAM208A
NM_001113201	NACA
NM_001113348	ECE1
NM_001113361	TBC1D14
NM_001113378	FANCI
NM_001113402	AMN1
NM_001113407	LDB1
NM_001113434	C17orf51
NM_001113491	2009-09-01
NM_001113575	CDKL3
NM_001114089	ENTPD6
NM_001114092	THUMPD3
NM_001114093	LSM14A
NM_001114106	SLC44A3
NM_001114118	NCBP3
NM_001114120	DEPDC1
NM_001114132	NBEAL1
NM_001114171	FOSB
NM_001114176	AEBP2
NM_001114182	IRAK4
NM_001114397	DHX36
NM_001114600	SZRD1
NM_001114614	MFGE8
NM_001114617	MGAT1
NM_001114636	FANCL
NM_001114734	PABPC4L
NM_001114938	CCDC17
NM_001114974	SMTNL2
NM_001115007	LIN54
NM_001115016	KANSL3
NM_001115156	GDI2
NM_001118890	GLRX
NM_001119	ADD1
NM_001122	PLIN2
NM_001122606	LAMP2
NM_001122608	HCCS
NM_001122670	PHKA1
NM_001122674	ABCD3
NM_001122769	LCA5
NM_001122821	SET
NM_001122835	TTC13
NM_001122842	NCOA7
NM_001122870	PPM1M
NM_001122957	BCKDK
NM_001122964	PPP4R3B
NM_001123225	SYCE3
NM_001123226	MTO1
NM_001123329	ZBTB1
NM_001123355	PPP6C
NM_001123366	HMSD
NM_001123377	PARK7
NM_001123383	BCOR
NM_001124767	SMIM4
NM_001125	ADPRH
NM_001126	ADSS
NM_001126049	KLLN
NM_001126103	RACGAP1
NM_001126129	GINS3
NM_001126181	NRGN
NM_001126340	ORAI2
NM_001127181	CENPL
NM_001127184	CFLAR
NM_001127190	CSK
NM_001127192	CNBP
NM_001127204	HMOX2
NM_001127208	TET2
NM_001127218	POLD2
NM_001127219	ACCS
NM_001127266	TMEM129
NM_001127350	MED18
NM_001127360	PHTF2
NM_001127370	CDCA7L
NM_001127383	CYBRD1
NM_001127392	MYRF
NM_001127393	C14orf2
NM_001127396	STXBP2
NM_001127399	YPEL5
NM_001127453	DFNA5
NM_001127482	SPRYD7
NM_001127487	FLNC
NM_001127507	BANK1
NM_001127511	APC
NM_001127582	ING4
NM_001127603	NMRK1
NM_001127605	LIPA
NM_001127608	FAM189A2
NM_001127649	PEX26
NM_001127660	MFN2
NM_001127696	ATXN3
NM_001127711	TMEM14B
NM_001127715	STXBP5
NM_001127890	SPG21
NM_001127892	SALL1
NM_001127896	CHST8
NM_001127897	RPGRIP1L
NM_001128147	NF1
NM_001128150	ORMDL1
NM_001128159	VPS53
NM_001128161	UBP1
NM_001128203	PLA2G16
NM_001128212	WDSUB1
NM_001128217	PSIP1
NM_001128219	VGLL4
NM_001128225	SLC39A13
NM_001128226	DIS3
NM_001128228	TPRN
NM_001128301	LYRM1
NM_001128304	PLSCR4
NM_001128423	MPV17L
NM_001128426	AP1AR
NM_001128431	SLC39A14
NM_001128610	USP8
NM_001128617	REPS1
NM_001128620	PAK1
NM_001128626	SPIRE1
NM_001128826	NCS1
NM_001128845	SMARCA4
NM_001128918	MARK3
NM_001128928	INPP1
NM_001128930	ENTPD4
NM_001129729	PLEKHG4
NM_001129887	DNAJC2
NM_001129908	FAM198A
NM_001129993	KIAA1841
NM_001129994	KCTD15
NM_001129996	ZNF222
NM_001130031	ZNF562
NM_001130042	CRYZ
NM_001130047	TBCEL
NM_001130048	DOCK9
NM_001130081	PLD1
NM_001130082	PLXNB1
NM_001130089	KARS
NM_001130091	DRC3
NM_001130106	HSPBP1
NM_001130110	SETBP1
NM_001130111	ABHD17A
NM_001130112	RFC5
NM_001130145	YAP1
NM_001130147	CCDC77
NM_001130158	MYO1B
NM_001130159	STOX1
NM_001130172	MYB
NM_001130410	ACAA1
NM_001130420	SMARCC2
NM_001130438	SPTAN1
NM_001130440	SRP9
NM_001130446	CC2D2B
NM_001130519	ZNF195
NM_001130524	AP1M1
NM_001130674	CALU
NM_001130675	CLGN
NM_001130677	EPOP
NM_001130683	GUCY1A3
NM_001130688	HMGB2
NM_001130701	STYX
NM_001130706	C14orf93
NM_001130709	RUFY3
NM_001130720	AHCYL2
NM_001130820	IFT22
NM_001130842	ZNF286A
NM_001130847	AIFM1
NM_001130851	CDKN3
NM_001130858	PPIP5K1
NM_001130861	CLDN5
NM_001130912	SUGT1
NM_001130913	ZNF720
NM_001130914	BTG3
NM_001130926	MEF2A
NM_001130929	C7orf73
NM_001130963	NEMP1
NM_001130991	HYOU1
NM_001131007	KIAA0922
NM_001131028	ATG10
NM_001131062	SAP30L
NM_001131066	RFESD
NM_001134223	USP46
NM_001134232	TMEM106B
NM_001134296	AP3M2
NM_001134335	EIF2AK1
NM_001134336	STRIP2
NM_001134337	RNF24
NM_001134364	MAP4
NM_001134368	SLC6A6
NM_001134369	LRRFIP2
NM_001134373	NT5C2
NM_001134375	CCNJ
NM_001134419	CDC7
NM_001134422	CDV3
NM_001134476	LRRC8B
NM_001134479	LRRC8D
NM_001134647	AFAP1
NM_001134658	SLC35G1
NM_001134671	DERL1
NM_001134672	FAM204A
NM_001134709	DEK
NM_001134758	ARFRP1
NM_001134830	AHI1
NM_001134851	TCF7
NM_001134937	FIP1L1
NM_001134999	FERMT2
NM_001135004	DNAJB5
NM_001135021	ELMOD3
NM_001135047	JDP2
NM_001135052	SYK
NM_001135055	TKT
NM_001135058	COCH
NM_001135110	DNAJA3
NM_001135146	SLC39A8
NM_001135155	DPF1
NM_001135176	NEDD1
NM_001135178	ZNF397
NM_001135212	FKBP7
NM_001135213	GIT2
NM_001135218	TAF12
NM_001135219	PIP5KL1
NM_001135239	LDHA
NM_001135242	NDRG1
NM_001135255	RBBP4
NM_001135553	MKNK1
NM_001135554	EPB41L2
NM_001135570	C12orf73
NM_001135575	SMIM13
NM_001135580	C19orf71
NM_001135586	C5orf24
NM_001135597	CCDC88A
NM_001135598	CLHC1
NM_001135610	PRDM2
NM_001135629	PPP1R21
NM_001135635	C11orf68
NM_001135643	DCTN4
NM_001135651	EIF2AK2
NM_001135675	SMIM19
NM_001135685	LTK
NM_001135694	VDAC3
NM_001135703	LRP12
NM_001135726	HMBOX1
NM_001135746	NEIL2
NM_001135750	PSMG4
NM_001135752	ECD
NM_001135770	PVR
NM_001135776	ZBTB43
NM_001135811	FAM60A
NM_001135820	TMEM2
NM_001135825	RNF185
NM_001135917	DOLPP1
NM_001135920	RIC1
NM_001135924	VWDE
NM_001135953	GKAP1
NM_001135954	UCK1
NM_001135955	TRPC4
NM_001135998	NDUFB11
NM_001136005	GART
NM_001136018	EPHX1
NM_001136022	NFATC4
NM_001136026	SEC13
NM_001136031	ATG7
NM_001136040	CPSF7
NM_001136043	INTS14
NM_001136050	DHRS1
NM_001136108	R3HCC1
NM_001136115	FBXO28
NM_001136123	SLF2
NM_001136138	RPS6KC1
NM_001136139	TCF3
NM_001136156	ZNF507
NM_001136159	OTUD5
NM_001136180	HSBP1L1
NM_001136201	ISOC2
NM_001136203	CCDC124
NM_001136204	RCC2
NM_001136225	RCOR3
NM_001136239	PRDM6
NM_001136258	SGMS2
NM_001136262	ATXN7L3B
NM_001136264	DAZAP2
NM_001136474	VASH2
NM_001136478	ANP32E
NM_001136493	MFSD2A
NM_001136497	BTF3L4
NM_001136509	ZNF843
NM_001136537	BTBD19
NM_001136538	ACAD10
NM_001136543	LYSMD1
NM_001136566	RAD21L1
NM_001136574	LANCL1
NM_001137601	ZBTB42
NM_001137610	FAM86B2
NM_001137667	CASP8AP2
NM_001137673	ILF3
NM_001137675	ATXN1L
NM_001139442	TTLL11
NM_001139459	CNST
NM_001139466	TBL1X
NM_001141979	TP53BP1
NM_001142275	NIPA1
NM_001142276	APLP2
NM_001142281	ARCN1
NM_001142288	EMC8
NM_001142293	ARFGAP3
NM_001142301	TMEM67
NM_001142302	CCDC113
NM_001142305	ZNF771
NM_001142307	GTF2H1
NM_001142314	DUSP19
NM_001142319	WDCP
NM_001142326	DMTF1
NM_001142348	SCN4B
NM_001142364	ALG5
NM_001142370	PTPN18
NM_001142401	CD164
NM_001142416	AIMP1
NM_001142418	MORF4L2
NM_001142443	EDC3
NM_001142462	OSR2
NM_001142468	C6orf203
NM_001142497	MLKL
NM_001142499	FLYWCH2
NM_001142501	MON1A
NM_001142545	ADCK1
NM_001142546	LUZP1
NM_001142547	RPUSD3
NM_001142548	RAD54L
NM_001142550	WDR47
NM_001142552	DCHS2
NM_001142556	HMMR
NM_001142568	BBX
NM_001142572	ZNF669
NM_001142573	IMPDH1
NM_001142579	ZNF780A
NM_001142594	ITPK1
NM_001142597	CLP1
NM_001142601	SPHK1
NM_001142603	KIAA0141
NM_001142623	GHDC
NM_001142628	SEC61A2
NM_001142634	SPDYA
NM_001142645	NEMP2
NM_001142648	SAR1A
NM_001142649	ANO5
NM_001142650	HNRNPLL
NM_001142673	ATG13
NM_001142684	ZMYM5
NM_001142702	DLG2
NM_001142703	FAM111B
NM_001142761	KNSTRN
NM_001142776	CHAC1
NM_001142782	MAGI3
NM_001142806	SLC6A8
NM_001142930	API5
NM_001142936	DAGLB
NM_001142958	FBXO15
NM_001142966	GREB1L
NM_001143667	ZBED5
NM_001143679	GSTK1
NM_001143757	LRRC27
NM_001143766	ZNF438
NM_001143778	ASAP3
NM_001143780	SLC25A39
NM_001143835	NFRKB
NM_001143841	TMEM106C
NM_001143850	TCTN2
NM_001143852	TCHP
NM_001143885	PPP1R12A
NM_001143887	COPS2
NM_001143888	BSDC1
NM_001143906	TRAFD1
NM_001143912	FAM76A
NM_001143936	C15orf61
NM_001143942	RBM24
NM_001143957	GPR63
NM_001143973	TCTN3
NM_001143978	ZCCHC18
NM_001143981	CHRDL1
NM_001143984	PTPMT1
NM_001143985	BANF1
NM_001143995	LPXN
NM_001143996	OGDHL
NM_001144	AMFR
NM_001144026	NDOR1
NM_001144030	NAT10
NM_001144061	COPB1
NM_001144073	CHORDC1
NM_001144772	NSMAF
NM_001144824	ZNF234
NM_001144869	LIPT2
NM_001144878	IMPA1
NM_001144886	CITED1
NM_001144891	MBIP
NM_001144900	MIEF2
NM_001144924	LOC81691
NM_001144925	MX1
NM_001144927	NKIRAS2
NM_001144932	PSMB5
NM_001144951	GLYCTK
NM_001144955	DTWD1
NM_001144958	CRACR2A
NM_001144970	NEDD4L
NM_001145000	ITGAV
NM_001145020	C6orf52
NM_001145025	EDEM2
NM_001145031	PLAU
NM_001145036	COG2
NM_001145053	EFCAB5
NM_001145056	SLC44A2
NM_001145064	CASTOR2
NM_001145073	USP27X
NM_001145080	MEIOC
NM_001145082	ZNF619
NM_001145088	TBC1D31
NM_001145098	SKIL
NM_001145099	SLC2A6
NM_001145114	RRP12
NM_001145128	AK9
NM_001145138	RELA
NM_001145165	DOHH
NM_001145166	PRMT3
NM_001145191	FAM200B
NM_001145199	C12orf75
NM_001145201	PRAP1
NM_001145208	DEPDC1B
NM_001145268	FAM185A
NM_001145277	NECAP2
NM_001145290	SLC37A2
NM_001145293	NGLY1
NM_001145301	RARA
NM_001145307	LRTOMT
NM_001145312	ETV3
NM_001145314	CEP44
NM_001145315	DSN1
NM_001145319	PLS1
NM_001145339	MDM2
NM_001145349	IPP
NM_001145355	CBWD1
NM_001145364	ABHD11
NM_001145373	OTUD1
NM_001145393	TSEN2
NM_001145396	ALDH16A1
NM_001145399	MPPED2
NM_001145411	CCDC110
NM_001145416	TMEM205
NM_001145425	NR1D2
NM_001145426	YBX3
NM_001145432	SMIM20
NM_001145440	TYW1B
NM_001145444	SCAF4
NM_001145464	EXOG
NM_001145515	SCRN1
NM_001145522	RAI14
NM_001145547	RBM17
NM_001145548	ZDHHC7
NM_001145635	TRIM45
NM_001145636	C1orf228
NM_001145646	APH1B
NM_001145657	RAP1GAP
NM_001145662	GATA2
NM_001145664	RFX8
NM_001145666	GLG1
NM_001145710	FAM228B
NM_001145713	SAE1
NM_001145722	HOMER3
NM_001145795	SH2B1
NM_001145839	MTFR1
NM_001145847	PROM1
NM_001145853	WFS1
NM_001145855	SH3BP2
NM_001145860	POP1
NM_001145873	CD8A
NM_001145966	MKI67
NM_001146008	SLCO5A1
NM_001146015	DLGAP5
NM_001146016	TJAP1
NM_001146032	FCHO2
NM_001146051	HSDL1
NM_001146069	MFSD10
NM_001146071	TDRD3
NM_001146075	RPAP3
NM_001146095	FAN1
NM_001146152	CYP51A1
NM_001146156	GSK3B
NM_001146158	MOGS
NM_001146175	ZNF414
NM_001146213	TBC1D15
NM_001146220	ZNF226
NM_001146256	ZDHHC15
NM_001146276	NCEH1
NM_001146282	SRP54
NM_001146683	TMEM253
NM_001146686	GMNC
NM_001146699	RBM19
NM_001146728	HRASLS5
NM_001149	ANK3
NM_001151	SLC25A4
NM_001152	SLC25A5
NM_001154	ANXA5
NM_001155	ANXA6
NM_001156	ANXA7
NM_001159322	PLA2G4C
NM_001159377	MTHFSD
NM_001159508	IVD
NM_001159547	BEND4
NM_001159587	CD109
NM_001159629	SLC27A2
NM_001159651	BOD1
NM_001159677	SYNCRIP
NM_001159702	FHL1
NM_001159727	PLBD2
NM_001159736	BUD13
NM_001159772	CANT1
NM_001159846	MPND
NM_001159860	ZNF583
NM_001160	APAF1
NM_001160094	ACOT13
NM_001160103	ZC3H14
NM_001160116	C15orf40
NM_001160124	KLF6
NM_001160147	DDHD1
NM_001160183	ZNF138
NM_001160226	CNR1
NM_001160227	SPG11
NM_001160243	RPAIN
NM_001160300	PANX2
NM_001160407	TLCD1
NM_001160423	IGF2BP1
NM_001160708	POLR3B
NM_001161009	ARMC10
NM_001161357	FCHO1
NM_001161407	NDFIP2
NM_001161454	CYB561A3
NM_001161465	JMJD4
NM_001161499	ZNF611
NM_001161521	KLHL2
NM_001161527	TNIP2
NM_001161572	MAFF
NM_001161576	SAMD4A
NM_001161580	POC1A
NM_001161587	GYS1
NM_001161661	WWC1
NM_001162499	CAND2
NM_001162501	TNRC6B
NM_001162893	KIAA0040
NM_001163	APBA1
NM_001163022	KIZ
NM_001163120	RDM1
NM_001163280	HTATSF1
NM_001163287	EWSR1
NM_001163377	QPCTL
NM_001163380	RAB2B
NM_001163484	DCAF11
NM_001163508	DCAF4
NM_001163678	SHOX2
NM_001163735	MYO19
NM_001163788	PTBP3
NM_001163817	DHCR7
NM_001163940	PYGL
NM_001164094	COPS7A
NM_001164144	CHAMP1
NM_001164160	PPP6R3
NM_001164189	PLIN3
NM_001164211	LRCH1
NM_001164234	DDHD2
NM_001164239	DHX16
NM_001164270	RAD51
NM_001164276	ZNF44
NM_001164277	SLC37A4
NM_001164315	ANKRD36
NM_001164317	FLNB
NM_001164379	FAM180B
NM_001164385	STAU2
NM_001164386	RAPGEF6
NM_001164391	MTF2
NM_001164440	ANKRD33B
NM_001164443	ANKRD31
NM_001164463	RGPD8
NM_001164502	EIF4ENIF1
NM_001164603	ASXL1
NM_001164674	SUMF1
NM_001164719	TGFB1I1
NM_001164741	ARHGAP4
NM_001164748	RASSF8
NM_001164821	DCAF17
NM_001165031	DTYMK
NM_001165034	RNF182
NM_001165136	HERC6
NM_001165258	TMEM14C
NM_001165881	ZNF268
NM_001165903	STX1A
NM_001165928	DAG1
NM_001165962	ELAC2
NM_001165979	PLCE1
NM_001165994	GDPD1
NM_001166	BIRC2
NM_001166004	APOBEC3H
NM_001166006	EPB41
NM_001166010	ECI2
NM_001166053	APBB2
NM_001166103	SPINT2
NM_001166131	EME1
NM_001166135	RBM28
NM_001166221	UTP14A
NM_001166226	CEP120
NM_001166239	CGREF1
NM_001166263	MTIF3
NM_001166286	RGMA
NM_001166292	PTCH2
NM_001166293	SSX2IP
NM_001166301	DHX40
NM_001166345	MDFIC
NM_001166356	SHMT2
NM_001166392	TPBG
NM_001166418	HDAC8
NM_001166426	WDR13
NM_001166460	MPP1
NM_001166600	FAM122B
NM_001166660	NLGN3
NM_001166691	TTK
NM_001166692	C11orf91
NM_001166696	SLC1A3
NM_001166699	FAM104B
NM_001167	XIAP
NM_001167575	CAAP1
NM_001167582	RBM6
NM_001167604	XPNPEP1
NM_001167606	RAB35
NM_001167614	LEMD3
NM_001167816	CFAP61
NM_001167820	BLCAP
NM_001167865	NSMCE4A
NM_001167869	ATP5SL
NM_001167903	MFSD1
NM_001167924	CMSS1
NM_001167930	IL1RAP
NM_001167941	WDR76
NM_001167961	KCTD7
NM_001167965	CFAP57
NM_001167970	TRMT2B
NM_001168214	C3orf80
NM_001168236	ABL2
NM_001168241	GAREM2
NM_001168247	SLFNL1
NM_001168302	KLHL13
NM_001168320	TSPAN9
NM_001168325	TESC
NM_001168331	NDUFB4
NM_001168335	ME2
NM_001168339	TTC39B
NM_001168347	NSUN5
NM_001168355	OSMR
NM_001168393	CREBRF
NM_001168398	SLC35A1
NM_001168412	TSPAN3
NM_001168551	NDC1
NM_001168618	IFT46
NM_001168683	TXLNG
NM_001168724	TMEM135
NM_001169106	WASHC2C
NM_001170407	CDK1
NM_001170464	CDK17
NM_001170535	ATAD3A
NM_001170570	CXorf56
NM_001170634	FUS
NM_001170649	LAS1L
NM_001170670	ZNHIT6
NM_001170692	CAGE1
NM_001170703	MBNL3
NM_001170738	IQSEC3
NM_001170765	LCOR
NM_001170791	RMDN2
NM_001170796	ZFAND1
NM_001170806	ERICH5
NM_001170931	FOXO4
NM_001171080	RBM41
NM_001171087	CLCN2
NM_001171091	UBXN6
NM_001171109	FAM133A
NM_001171132	FAM3A
NM_001171191	GDPD2
NM_001171195	ELAVL2
NM_001171201	UBAP1
NM_001171251	C17orf53
NM_001171507	MCFD2
NM_001171581	ITM2A
NM_001171713	FBXL2
NM_001171816	RNF166
NM_001171868	TMEM200B
NM_001171888	FGFR1OP2
NM_001171904	DCAF1
NM_001171937	FUZ
NM_001171948	KXD1
NM_001171967	RBFA
NM_001171976	CDHR2
NM_001171993	HPD
NM_001172	ARG2
NM_001172085	TBP
NM_001172218	SCMH1
NM_001172303	MASTL
NM_001172309	NEXN
NM_001172412	VANGL1
NM_001172428	KLHL7
NM_001172477	RRM2B
NM_001172557	GOLGA3
NM_001172623	NEO1
NM_001172630	ARHGAP33
NM_001172679	ZNF764
NM_001172681	ZNF641
NM_001172684	CELF6
NM_001172689	ZNF573
NM_001172700	SHROOM1
NM_001172712	SP3
NM_001172713	GOLGA4
NM_001172735	PPP1R16B
NM_001172746	SEC23B
NM_001172773	ZNF548
NM_001172774	DPY19L3
NM_001172775	ZNF555
NM_001172779	LRRC34
NM_001172819	PGM1
NM_001172828	YTHDF2
NM_001173425	WHRN
NM_001173452	TFCP2
NM_001173463	KIF21A
NM_001173466	AAAS
NM_001173482	CRBN
NM_001173487	NKRF
NM_001173489	PRRG1
NM_001173512	MRRF
NM_001173539	BANP
NM_001173978	C14orf178
NM_001174063	FGFR1
NM_001174068	SYTL4
NM_001174070	FAM53A
NM_001174071	SERINC5
NM_001174087	NCOA3
NM_001174092	TMEM185A
NM_001174098	SLC29A3
NM_001174101	PRR7
NM_001174116	DMXL2
NM_001174124	GOLGA7
NM_001174136	TDGF1
NM_001174156	SAMD8
NM_001174157	ZFAT
NM_001174166	SLC16A6
NM_001177	ARL1
NM_001177381	CPEB2
NM_001177465	MAMLD1
NM_001177599	SUCLG2
NM_001177663	RIF1
NM_001177701	IFT27
NM_001177948	SYCP3
NM_001177963	MNAT1
NM_001177984	SCN8A
NM_001177996	FAM109A
NM_001178007	BBS12
NM_001178010	CDC45
NM_001178032	ZC4H2
NM_001178040	STX3
NM_001178061	SEMA6C
NM_001178075	ASNS
NM_001178078	STAT6
NM_001178083	EXT2
NM_001178086	ZFX
NM_001178091	BCAT1
NM_001178096	F3
NM_001178133	SUFU
NM_001178138	TFDP2
NM_001182	ALDH7A1
NM_001184699	CPXM1
NM_001184700	UGDH
NM_001184705	HADH
NM_001184720	GYG1
NM_001184740	CTTN
NM_001184742	ZBTB33
NM_001184745	PPP1R3F
NM_001184783	VDAC2
NM_001184796	ESYT1
NM_001184801	UBR2
NM_001184808	CD99L2
NM_001184819	GNL3L
NM_001184824	PRMT7
NM_001184897	PHF8
NM_001184902	CARD8
NM_001184906	FBXL20
NM_001184935	NRG2
NM_001184939	EPB41L5
NM_001184970	PACSIN2
NM_001184977	UQCC1
NM_001184979	NDUFS5
NM_001185010	RNF4
NM_001185024	ZDHHC8
NM_001185039	ACOX1
NM_001185059	ZCCHC6
NM_001185072	CLDN12
NM_001185078	ARHGDIA
NM_001185095	AIF1L
NM_001185118	MYNN
NM_001185127	VAMP4
NM_001185177	CES3
NM_001186	BACH1
NM_001188	BAK1
NM_001190241	IFT80
NM_001190263	C1D
NM_001190274	FBXO11
NM_001190329	ATP5G3
NM_001190447	PPP2R3A
NM_001190463	CTH
NM_001190479	ANKRD63
NM_001190707	ALS2CL
NM_001190720	IKBKB
NM_001190764	TMEM238
NM_001190787	MCIDAS
NM_001190791	ZNF317
NM_001190799	PLK4
NM_001190809	DHX35
NM_001190818	ORC1
NM_001190822	SMAD7
NM_001190827	FAM217B
NM_001190836	DCTN1
NM_001190844	TMEM221
NM_001190847	CNOT4
NM_001190864	MRPS35
NM_001190945	TRAF1
NM_001190964	ZMYM2
NM_001190972	C8orf88
NM_001190992	SLC33A1
NM_001190996	ARPC1A
NM_001191022	CTCF
NM_001191028	TNPO3
NM_001191035	TRIQK
NM_001191037	PSMD1
NM_001191324	RNF138
NM_001193270	MSL3
NM_001193282	CFAP99
NM_001193285	SIRT6
NM_001193328	ZNF692
NM_001193343	MRPS18A
NM_001193362	EXD2
NM_001193375	NDUFA11
NM_001193376	TERT
NM_001193389	UNKL
NM_001193414	TUBA8
NM_001193424	SUV39H2
NM_001193452	NUDT16L1
NM_001193455	NSUN2
NM_001193478	CDADC1
NM_001193489	SECISBP2L
NM_001193502	TCF24
NM_001193503	ENO3
NM_001193511	MAP3K12
NM_001193513	SLC30A6
NM_001193529	CCT6B
NM_001193532	RAB42
NM_001193533	NEK4
NM_001193534	FBXL5
NM_001193552	ZNF850
NM_001193557	ENY2
NM_001193570	CSRP1
NM_001193644	PEX19
NM_001194990	MEPCE
NM_001194998	CEP152
NM_001195059	PLEKHO2
NM_001195087	GGACT
NM_001195125	C16orf95
NM_001195131	TSTD3
NM_001195139	COG4
NM_001195193	NASP
NM_001195200	CCDC107
NM_001195214	YIPF6
NM_001195215	DENND1B
NM_001195226	PRODH
NM_001195228	PIMREG
NM_001195243	SMKR1
NM_001195248	APTX
NM_001195263	PDZD7
NM_001195306	BBIP1
NM_001195328	RAB9A
NM_001195396	ARL4A
NM_001195479	TFG
NM_001195517	TLX1
NM_001195518	MICU1
NM_001195555	CLINT1
NM_001195602	SEPHS1
NM_001195677	VAPB
NM_001195685	LYPD6
NM_001195731	CHPF
NM_001195733	PIP5K1C
NM_001195822	HSDL2
NM_001197	BIK
NM_001197026	PLEKHA8
NM_001197115	GCLC
NM_001197233	BTN2A1
NM_001197244	BCL7B
NM_001197259	ORC3
NM_001197260	DOK1
NM_001197330	POLE2
NM_001198557	LMNB1
NM_001198559	DNAJC27
NM_001198616	MAP7
NM_001198633	RUNX1T1
NM_001198665	ARHGEF12
NM_001198670	TMEM136
NM_001198696	AIFM2
NM_001198773	PI4KB
NM_001198784	C15orf65
NM_001198862	TMEM206
NM_001198953	ZFYVE21
NM_001198989	NFS1
NM_001198993	NADK
NM_001199011	DCTN5
NM_001199022	CCP110
NM_001199097	BAIAP3
NM_001199155	KAT7
NM_001199173	MLST8
NM_001199189	CCNH
NM_001199196	ARMC6
NM_001199198	TBC1D23
NM_001199199	AK2
NM_001199207	GTF2IRD1
NM_001199260	TOR1AIP2
NM_001199295	ZNF549
NM_001199297	UIMC1
NM_001199302	CNOT2
NM_001199324	ZNF615
NM_001199378	GBF1
NM_001199380	RNF145
NM_001199397	NEK1
NM_001199434	NIP7
NM_001199455	BRD2
NM_001199479	ZSCAN9
NM_001199563	BVES
NM_001199573	TRIM22
NM_001199580	SUN2
NM_001199723	CRABP2
NM_001199741	GADD45A
NM_001199747	HOXD8
NM_001199770	OTX1
NM_001199803	CENPO
NM_001199815	GGCT
NM_001199847	SMURF1
NM_001199852	AK3
NM_001199861	KCNAB2
NM_001199866	KIF16B
NM_001199873	B4GALT3
NM_001199881	EGR3
NM_001199893	ACTG2
NM_001199918	PGM3
NM_001199942	DOPEY1
NM_001199944	SH3GL1
NM_001199954	ACTG1
NM_001199975	UQCRB
NM_001200	BMP2
NM_001200047	NMNAT3
NM_001201338	SAFB
NM_001201362	HMGN3
NM_001201366	DNAL1
NM_001201370	RNF7
NM_001201372	CCDC136
NM_001201404	WASF2
NM_001201407	ZNF778
NM_001201429	CABIN1
NM_001201474	C18orf21
NM_001201477	NETO2
NM_001201478	EIF2D
NM_001201536	TAF1A
NM_001201543	FAM161A
NM_001201552	ZNF821
NM_001201564	PLRG1
NM_001202403	ASB6
NM_001202413	AKR1A1
NM_001202438	EDRF1
NM_001202513	MXD1
NM_001203246	GPBP1
NM_001203247	EZH2
NM_001204	BMPR2
NM_001204076	KATNA1
NM_001204077	UBE4A
NM_001204087	KCNN3
NM_001204182	NEK2
NM_001204184	TP73
NM_001204193	SRP19
NM_001204197	NBEA
NM_001204240	TBC1D10A
NM_001204284	PPP5C
NM_001204402	PRPS1
NM_001204426	LIMK1
NM_001204446	AP5S1
NM_001204453	PSMC2
NM_001204504	DGKH
NM_001204514	KIFAP3
NM_001204747	RFC1
NM_001204817	ZNF587
NM_001204857	ELOC
NM_001204878	BAG4
NM_001204880	UBE2D1
NM_001205	BNIP1
NM_001205028	MDM1
NM_001205207	SLC19A1
NM_001205254	OCLN
NM_001205317	RIMS4
NM_001205329	JAM3
NM_001206	KLF9
NM_001206491	MAVS
NM_001206540	CAPZB
NM_001206641	COA6
NM_001206748	CAV2
NM_001206833	KAT5
NM_001206836	RAB11A
NM_001206840	TGOLN2
NM_001206846	ASPM
NM_001206864	STRADB
NM_001206897	ALDH1A2
NM_001206916	CACNB3
[truncated: 5,493 more rows]
